# Supplementary material for: Ras-MAPK inhibition induces AXIN1 loss in colorectal cancer by mTOR associated suppression of protein synthesis
Source: Cell Commun Signal. 2026 May 27;24:324. doi: 10.1186/s12964-026-02963-4 (PMC13217735; doi:10.1186/s12964-026-02963-4)
Supplement: Supplementary file 1 — Supplementary Material 1. [file 12964_2026_2963_MOESM1_ESM.zip]

Archive with 2 entries (2 files):
- SUPPLEMENTARY MATERIALS.docx
- Source_data_immunoblots_revised.pdf
